# Supplementary material for: Dataset on the degradation of losartan by TiO2-photocatalysis and UVC/persulfate processes
Source: Data Brief. 2020 May 14;31:105692. doi: 10.1016/j.dib.2020.105692 (PMC7262553; doi:10.1016/j.dib.2020.105692)
Supplement: Supplementary file 1 [file mmc1.xlsx]

## Sheet: Fig. 1
UVA				TiO2 PC/KI				TiO2 PC/IPA				TiO2 PC/ACN				TiO2 PC
Time (min)	C/Co	error		Time (min)	C/Co	error		Time (min)	C/Co	error		Time (min)	C/Co	error		Time (min)	C/Co	error
-30	1	0		-30	1	0		-30	1	0		-30	1	0		-30	1	0
0	1	0		0	0.9483	0.0372		0	0.8155	0.0013684		0	0.6429	0.0725		0	0.8219	0.0467
10	1.0033	0.0131		10	0.9268	0.0069088		10	0.2116	0.0355		10	0.1783	0.0573		10	0.0646	0.018
20	0.9976	0.0107		20	0.8867	0.0116		20	0.0778	0.0021031		20	0.1028	0.0569		20	0.0651	0.0202
30	0.9998	0.0411		30	0.8568	0.0031667		30	0.0314	0.0026922		30	0.0185	0.0208		30	0.0495	0.0068919
45	0.9844	0.0544		45	0.8079	0.0024601		45	0.0183	0.0068174		45	0	0		45	0.0352	0.0082831
60	0.9942	0.0416		60	0.7634	0.0033792		60	0.0085356	0.0037726						60	0.0242	0.002933
90	0.9949	0.0191		90	0.698	0.0107		90	0	0						90	0.0207	0.0044114

## Sheet: Fig. 2
PS				UVC				UVC/PS/IPA				UVC/PS
Time (min)	C/Co	error		Time (min)	C/Co	error		Time (min)	C/Co	error		Time (min)	C/Co	error
0	1	0		0	1	0		0	1	0		0	1	0
5	0.9758	0.0211		1	0.9442	0.0138		1	0.9239	0.0819		1	0.7504	0.0299
10	0.9764	0.0166		3	0.9361	0.02		3	0.8139	0.0193		3	0.6383	0
20	0.977	0.0194		5	0.9003	0.0251		5	0.7449	0.014		5	0.5429	0.028
				10	0.8112	0.0241		10	0.6399	0.00341		10	0.3536	0.0133
				15	0.7255	0.0314		15	0.5476	0.0128		15	0.1926	0.0149
				20	0.6646	0.0286		20	0.4694	0.0165		20	0.0941	0.0070364

## Sheet: Fig. 3
Fig. 3A				Fig, 3B
Mineralization				Toxicity
TiO2-photocatalysis				TiO2-photocatalysis
Normalized time	TOC/TOCo	error		Normalized time	plant lenght (mm)	error
0	1	0		0	42.3	6.8589
1	0.9888	0.0578		2	34.6667	8.2496
2	0.7646	0.0302
UVC/PS				UVC/PS
Normalized time	TOC/TOCo	error		Normalized time	plant lenght (mm)	error
0	1	0		0	46.3924	4.002
1	0.9414	0.00010238		2	0.5	0.2
2	0.8753	0.01

## Sheet: Fig. 4
	Fig. 4A					Fig. 4B
TiO2-photocatalysis					UVC/PS
Urine					Urine
Energy (kJ)	Time (min)	C/Co	error		Energy (kJ)	Time (min)	C/Co	error
-135	-30	1	0		0	0	1	0
0	0	0.8715	0.0256		3.6	1	0.9781	0.0203
90	20	0.7781	0.0113		10.8	3	0.8811	0.041
202.5	45	0.7246	0.0099336		18	5	0.8149	0.0387
405	90	0.625	0.0476		36	10	0.7425	0.043
					54	15	0.6448	0.0393
					72	20	0.6073	0.0355
DW					DW
Energy (kJ)	Time (min)	C/Co	error		Energy (kJ)	Time (min)	C/Co	error
-135	-30	1	0		0	0	1	0
0	0	0.8219	0.0467		3.6	1	0.7504	0.0299
45	10	0.0646	0.018		10.8	3	0.6383	0
90	20	0.0651	0.0202		18	5	0.5429	0.028
135	30	0.0495	0.0068919		36	10	0.3536	0.0133
202.5	45	0.0352	0.0082831		54	15	0.1926	0.0149
270	60	0.0242	0.002933		72	20	0.0941	0.0070364
405	90	0.0207	0.0044114

## Sheet: Table 1
Computational calculations for losartan
Conditions		Optimized geometry						Dipolar moment		HOMO energy			LUMO energy
Stoichiometry C22H23ClN6O		Center Number	Atomic Number	Coordinates (Angstroms)
Framework group C1[X(C22H24ClN6O)]				X	Y	Z		µ = 2.4938 Debyes		-3.46 eV			- 1.44 eV
Deg. of freedom 156		1	6	-3.43522	1.46845	-0.804717
Full point group C1 NOp 1		2	6	-2.25916	0.965837	-0.389754				Gap energy				2.02 eV
Largest Abelian subgroup C1 NOp 1		3	6	-3.77857	-0.810862	-0.745141
Largest concise Abelian subgroup C1 NOp 1		4	7	-4.39142	0.526561	-1.11928
		5	1	-4.7667	0.615928	-2.0553
		6	7	-2.31125	-0.468675	-0.528416
		7	17	-3.86441	3.19703	-0.853557
		8	6	-1.16408	1.72135	0.288661
		9	1	-1.56309	2.6483	0.694365
		10	1	-0.768658	1.12924	1.11617
		11	8	-0.059959	2.14777	-0.55408
		12	1	0.404745	1.35801	-0.859548
		13	6	-1.42833	-1.01255	-1.56971
		14	1	-1.8035	-2.0176	-1.7681
		15	1	-1.52174	-0.458297	-2.51611
		16	6	0.042896	-1.10461	-1.20978
		17	6	1.01749	-0.941615	-2.19865
		18	6	0.473813	-1.41011	0.084515
		19	6	2.37369	-1.03539	-1.90108
		20	1	0.712268	-0.716311	-3.21296
		21	6	1.82731	-1.48485	0.388742
		22	1	-0.261791	-1.5612	0.861572
		23	6	2.79821	-1.26837	-0.593334
		24	1	3.1052	-0.866672	-2.68021
		25	1	2.13454	-1.68426	1.4072
		26	6	4.24446	-1.20489	-0.231329
		27	6	4.77219	-0.120043	0.501569
		28	6	5.10521	-2.24134	-0.597995
		29	6	6.12181	-0.121355	0.869238
		30	6	6.44859	-2.22883	-0.237596
		31	1	4.70773	-3.07565	-1.15957
		32	6	6.9572	-1.16892	0.505828
		33	1	6.51464	0.714944	1.42957
		34	1	7.09176	-3.04704	-0.530834
		35	1	7.99895	-1.15258	0.793672
		36	6	3.94068	1.0329	0.880819
		37	7	2.93667	1.51291	0.150335
		38	7	4.08813	1.74319	2.03286
		39	7	3.15576	2.66694	2.02728
		40	7	2.49672	2.50554	0.897454
		41	1	1.64846	3.00513	0.645773
		42	6	-4.35532	-1.17313	0.623699
		43	6	-5.81698	-1.62997	0.603433
		44	1	-4.27107	-0.327332	1.33749
		45	1	-3.74154	-1.97859	1.04043
		46	6	-6.39553	-1.94105	1.98747
		47	1	-6.43002	-0.859182	0.12671
		48	1	-5.90494	-2.52024	-0.028889
		49	6	-7.84907	-2.4183	1.94483
		50	1	-5.77862	-2.70348	2.47352
		51	1	-6.32569	-1.05003	2.61849
		52	1	-8.23238	-2.63295	2.94386
		53	1	-8.49748	-1.66239	1.4964
		54	1	-7.94645	-3.32878	1.34957
		Total energy = -1717.03334921 eV

## Sheet: Table 2
Computational calculations for losartan
Total density distribution
Moiety	Atom	Densities	Atoms numeration
Imidazole	1 C	-0.013722
	2 C	0.123255
	3 C	-2.42648
	4 N	0.053696
	5 H	0.179991
	6 N	0.310516
Chlorine	7 Cl	-0.046173
Alcohol	8 C	-0.72382
	9 H	0.101355
	10 H	0.143965
	11 O	-0.458425
	12 H	0.3764
Biphenyl	13 C	0.294884
	14 H	0.099872
	15 H	0.102713
	16 C	0.548818
	17 C	-0.382691
	18 C	-0.470243
	19 C	-0.512244
	20 H	0.136655
	21 C	-0.637257
	22 H	0.150577
	23 C	0.667093
	24 H	0.168494
	25 H	0.175748
	26 C	0.391657
	27 C	0.446463
	28 C	-0.177684
	29 C	-0.194079
	30 C	-0.374148
	31 H	0.169917
	32 C	-0.404455
	33 H	0.169726
	34 H	0.160523
	35 H	0.154444
Tetrazole	36 C	-0.005707
	37 N	-0.290324
	38 N	-0.354756
	39 N	0.004876
	40 N	0.12792
	41 H	0.302545
Butyl	42 C	1.41607
	43 C	-0.575332
	44 H	-0.001771
	45 H	0.034663
	46 C	-0.046357
	47 H	0.078481
	48 H	0.05442
	49 C	-0.479371
	50 H	0.076031
	51 H	0.069222
	52 H	0.103527
	53 H	0.090485
	54 H	0.090042

## Sheet: Table 3
Reactivity indexes for losartan
Ionization energy	Electron affinity	Chemical potential	Global Hardness (eV)	Local softness	Global index of electrophilicity (eV)
(eV)	(eV)	(eV)		(eV)
2.2005	2.1434	2.1719	0.0571	17.513	42.062

## Sheet: Table 4
Composition of synthetic fresh urine (from reference [7])
Compound	Concentration (mol L-1)
Urea	0.2664
CH3COONa	0.125
Na2SO4	0.01619
NH4Cl	0.03365
NaH2PO4	0.02417
KCl	0.05634
MgCl2	0.003886
CaCl2	0.004595
NaOH	0.003
pH = 6.1

## Sheet: Table 5
Rate constants of the reactions between the radical species and the components of fresh urine
	Second order rate constant (k2nd, L mol-1 s-1)	References
	4.3x109	[8]
	~ 2x104	[9]
	7.0 x107	[10]
	1.3x1010	[11]
	7.9x105	[9]
	6.5x102	[3]
	3.1×108	[4]
	6.5x107	[12]
	3.5×105	[13]
	5.8x106	[14]
	< 7x104	[13]
				*Data used for determination of pseudo-first order rate constant
Pseudo-first order rate constant (k, min-1) for degradation of losartan by the processes*				TiO2-photocatalysis			UV/PS
TiO2-photocatalysis	0.004	In this work		Time (min)	ln (C/Co)		Time (min)	ln (C/Co)
UV/PS	0.029	In this work		-30	0		0	0
				0	-0.137539		1	-0.0221434
				20	-0.2509		3	-0.126584
				45	-0.322136		5	-0.20469
				90	-0.470004		10	-0.297732
							15	-0.438815
