# Supplementary material for: Dataset on the degradation of losartan by TiO2-photocatalysis and UVC/persulfate processes
Source: Data Brief. 2020 May 14;31:105692. doi: 10.1016/j.dib.2020.105692 (PMC7262553; doi:10.1016/j.dib.2020.105692)
Supplement: Supplementary file 2 [file mmc2.xml]

<?xml version="1.0" encoding="utf-8" standalone="no"?>
<data>
  <datasets>
    <author>yennytorres@usc.edu.co;yavilatorres@gmail.com</author>
    <type>0</type>
    <dataset>
      <value>1</value>
      <reason>No data was used for the research described in the article</reason>
      <comments />
    </dataset>
  </datasets>
</data>
